# Supplementary material for: A role for GABA in the modulation of striatal and hippocampal systems under stress
Source: Commun Biol. 2021 Sep 2;4:1033. doi: 10.1038/s42003-021-02535-x (PMC8413374; doi:10.1038/s42003-021-02535-x)
Supplement: Supplementary file 3 — Supplementary Data 1 [file 42003_2021_2535_MOESM3_ESM.xlsx]

## Sheet: FIGURE 2A
SUBJECT	GROUP	B1	B2	T0	T25	T60	T90
1	CONTROL	15.72	13.585	7.535	6.475	5.915	4.81
2	CONTROL	22.285	21.76	21.25	15.145	15.015	12.33
3	CONTROL	5.51	4.025	2.28	1.695	1.925	1.91
4	CONTROL	4.495	3.64	2.105	1.29	1.4	2.83
5	CONTROL	9.54	5.79	7.135	2.965	7.145	2.26
6	CONTROL	15.77	14.135	7.875	7.07	5.895	5.245
7	CONTROL	26.085	13.33	4.91	3.59	3.14	2.81
8	CONTROL	4.1	3.935	1.81	1.375	1.57	4.44
9	CONTROL	14.7	8.865	4.67	3.925	3.035	2.595
10	CONTROL	8.48	6.09	4.78	4.65	4.325	4.03
11	CONTROL	14.27	11.945	7.065	6.16	5.23	5
12	CONTROL	6.57	5.72	6.465	6.355	5.75	3.835
13	CONTROL	14.965	10.465	7.325	4.13	3.805	4.38
14	CONTROL	9.13	7.25	3.3	2.975	2.765	2.705
15	CONTROL	20.565	10.385	4.185	3.97	8.725	7.475
16	CONTROL	10.475	8.145	2.62	2.6	2.99	3.1
17	CONTROL	15.095	11.48	10.26	5.475	5.83	4.885
18	CONTROL	9.63	8.62	4.19	3.205	2.735	2.845
19	CONTROL	NaN	15.7	8.22	7.73	7.85	7.09
20	CONTROL	8.88	5.19	8.5	6.07	7.51	8.57
21	CONTROL	3.01	3.93	8.03	5.09	5.14	6.37
22	CONTROL	22.955	11.53	6.275	4	2.845	2.145
23	CONTROL	17.475	10.25	5.975	4.74	4.01	3.135
24	CONTROL	10.025	8.04	4.155	3.14	3.255	2.805
25	CONTROL	6.73	5.21	4.535	4.975	12.15	37.705
26	CONTROL	25.61	17.35	9.995	7.625	5.325	4.11
27	CONTROL	9.815	8.425	3.985	3.045	3.51	3.7
1	SCR	15.535	15.155	7.375	11.48	12.105	11.845
2	SCR	12.94	7.615	3.01	19.515	19.32	9.86
3	SCR	2.865	2.5	1.34	4.475	4.2	3.19
4	SCR	12.895	7.085	2.66	15.205	7.935	4.385
5	SCR	6.63	4.555	3.8	8.85	5.04	3.995
6	SCR	6.71	6.745	9.46	13.045	10.005	7
7	SCR	6.735	4.685	1.425	3.155	3.325	3.015
8	SCR	6.535	4.71	14.385	17.98	10.11	6.445
9	SCR	NaN	4.4	2.57	3.625	3.37	3.76
10	SCR	5.365	4.235	1.58	10.8	14.96	8.64
11	SCR	13.3	10.2	9.04	13.08	14.44	9.05
12	SCR	12.95	11.84	4.81	18.15	17.41	12.56
13	SCR	4.49	2.89	2.1	3.66	3.4	2.48
14	SCR	12.08	11.61	8.39	11.18	10.93	9.27
15	SCR	6.66	5.69	5.26	6.88	6.22	6.78
16	SCR	4.47	4.91	3.225	8.545	9.15	4.495
17	SCR	5.465	4.285	1.65	3.84	2.375	5.12
18	SCR	17.33	10.56	5.075	7.06	5.115	3.48
19	SCR	20.12	13.17	3.55	10.255	11.22	7.21
20	SCR	16.315	16.425	10.37	18.495	23.03	16.385
21	SCR	14.6	10.445	4.905	10.85	9.975	7.835
22	SCR	9.64	6.835	4.4	11.065	6.895	5.115
23	SCR	16.275	11.18	5.85	7.12	7.69	6.74
24	SCR	12.8	9.815	3.19	10.135	7.47	4.67
25	SCR	4.68	4.175	4.97	11.53	10.24	7.91
26	SCR	9.445	8.33	4.41	7.65	8.245	6.6

## Sheet: FIGURE 2B
SUBJECT	GROUP	TR_BL1	TR_BL2	TR_BL3	TR_BL4	TR_BL5	TR_BL6	TR_BL7	TR_BL8	TR_BL9	TR_BL10	TR_BL11	TR_BL12	TR_BL13	TR_BL14	TR_BL15	TR_BL16	TR_BL17	TR_BL18	TR_BL19	TR_BL20	TR_BL21	TR_BL22	TR_BL23	TR_BL24
1	CONTROL	0.943344	0.916026	0.828839	0.917647	1.00575	1.12646	1.18576	0.923353	0.934838	1.00697	1.07849	0.814561	0.899488	0.902256	0.853	0.804761	1.06094	1.04457	0.921757	0.842086	0.728775	0.599512	0.623217	0.6825
2	CONTROL	1.09621	1.33287	1.06429	1.13876	0.868158	1.26252	0.850214	0.940512	0.84175	1.18774	0.854976	0.813846	0.890095	1.13872	1.08337	0.988053	1.00416	0.81055	0.726789	0.844814	0.648512	0.58241	0.790837	0.82561
3	CONTROL	1.19511	0.913978	0.881651	0.915911	1.08078	0.994591	1.0378	1.18841	1.21289	1.03191	1.27639	0.858537	0.646788	0.814211	0.867133	1.01858	1.06192	1.16905	1.07871	1.19228	0.738524	0.94007	0.827756	1.15528
4	CONTROL	0.727375	0.695895	0.657439	0.635356	0.683152	0.598178	0.596585	0.522341	0.525122	0.484311	0.509222	0.548578	0.54493	0.4647	0.529375	0.526848	0.483317	0.543209	0.486659	0.499548	0.446595	0.50705	0.469535	0.46678
5	CONTROL	0.976457	0.803952	0.653717	0.683778	0.677854	0.666842	0.595739	0.559214	0.595143	0.558114	0.665778	0.50539	0.519378	0.458465	0.47275	0.509341	0.493178	0.478395	0.590159	0.57475	0.543023	0.49031	0.409186	0.562405
6	CONTROL	1.14579	0.780136	0.820333	0.7564	0.79081	0.764333	0.996886	0.986837	0.9639	0.916564	0.832684	0.782595	0.804087	0.716581	0.769179	0.687326	0.794913	0.659026	0.662174	0.695523	0.671405	0.5772	0.586333	0.584977
7	CONTROL	1.00444	0.939682	0.8555	0.879756	0.913341	0.873578	0.877524	0.732	0.820229	0.888667	0.877227	0.729795	0.774349	0.781159	0.862587	0.746268	0.750302	0.718132	0.895375	0.693444	0.667378	0.628467	0.691652	0.648349
8	CONTROL	1.54516	1.31772	1.05842	1.06159	1.12067	0.918511	0.921152	0.632975	0.626325	0.793311	0.61722	0.612302	0.717814	0.586364	0.451818	0.7145	0.557095	0.487778	0.432	0.502696	0.41761	0.376844	0.402455	0.403756
9	CONTROL	0.859946	0.584056	0.626333	0.647154	0.571625	0.535842	0.560868	0.598771	0.700278	0.584842	0.605824	0.638333	0.538	0.482	0.428432	0.488051	0.510923	0.452857	0.437184	0.498425	0.481575	0.445209	0.4105	0.348739
10	CONTROL	0.88293	0.694476	0.593935	0.720457	0.685636	0.514295	0.536522	0.446864	0.382133	0.419475	0.515725	0.536537	0.388783	0.374923	0.459143	0.41822	0.359605	0.369233	0.38145	0.463826	0.3372	0.31013	0.250675	0.336136
11	CONTROL	1.0776	0.762775	0.511073	0.47393	0.426725	0.461263	0.447649	0.770143	0.438378	0.5728	0.466027	0.421889	0.458814	0.421167	0.450651	0.370651	0.292	0.329333	0.282	0.305791	0.234851	0.257767	0.234911	0.236419
12	CONTROL	1.0799	1.00424	1.07121	1.34777	1.07189	1.10691	0.894932	1.04727	0.879351	1.04962	0.923692	1.04391	0.797163	0.792318	0.760455	0.7761	0.917907	0.651643	0.7365	0.804814	0.743409	0.713071	0.631978	0.834884
13	CONTROL	1.18876	1.09336	1.20321	0.946878	1.0718	0.946317	0.933263	1.05065	1.00203	0.960452	0.838667	0.978897	0.874256	0.913256	0.89741	0.863884	0.9705	0.965324	0.864977	0.828163	0.583925	0.642293	0.6684	0.576222
14	CONTROL	0.805	0.612581	0.640788	0.628387	0.768512	0.797911	0.733543	0.71339	0.702628	0.749326	0.631628	0.652391	0.628163	0.598359	0.61486	0.539762	0.519089	0.503773	0.471767	0.556696	0.574286	0.519109	0.482932	0.459489
15	CONTROL	1.19907	0.973524	1.02874	0.956	0.894659	0.940209	0.92213	0.945225	0.983075	1.03449	1.00124	0.983043	0.871512	0.985136	0.933841	0.888333	0.889805	0.88014	0.78361	0.940658	0.815537	0.913125	0.874244	0.849783
16	CONTROL	0.92725	0.884231	0.885535	0.992317	0.878308	0.851091	0.899488	0.841452	0.808317	0.695902	0.563628	0.602	0.467738	0.504878	0.514558	0.470615	0.504854	0.462	0.42585	0.462262	0.378814	0.317929	0.348405	0.3228
17	CONTROL	1.97182	1.46771	1.2624	1.2485	1.48833	1.36298	1.35184	1.6261	1.32533	1.17809	1.08258	0.910114	0.989022	1.03398	0.863867	0.816778	0.920841	1.00526	0.780311	0.757422	0.5648	0.591217	0.621773	0.581875
18	CONTROL	2.21576	2.08782	1.70773	1.49767	1.27436	1.5388	1.14785	1.42614	1.0633	1.1433	1.01174	1.11922	0.870152	0.844	0.904174	0.834087	0.914533	0.810489	0.686152	0.843178	0.819159	0.606689	0.6718	0.712535
19	CONTROL	1.08667	1.08695	1.04477	1.3286	1.33908	0.964227	0.977523	1.01172	0.87163	1.10612	0.917528	1.01424	0.910326	0.953727	0.826674	0.897477	0.816711	0.792095	0.800818	0.891816	0.685146	0.712395	0.683875	0.706098
20	CONTROL	0.873723	0.564051	0.535889	0.407163	0.401558	0.433386	0.403067	0.355	0.356273	0.330711	0.387174	0.384045	0.406467	0.411561	0.385409	0.346543	0.391868	0.345558	0.33137	0.338143	0.310444	0.267239	0.252435	0.2548
21	CONTROL	0.986085	0.777065	0.720767	0.72407	0.568238	0.571795	0.503889	0.567326	0.422864	0.56319	0.454814	0.476674	0.450568	0.412256	0.398439	0.424378	0.368891	0.449595	0.452	0.419116	0.374727	0.355273	0.379727	0.378833
22	CONTROL	1.04769	0.939949	0.955463	1.25504	0.95985	1.06932	1.1873	1.00498	0.911022	0.893683	0.924545	0.961844	0.765825	0.829256	0.953789	0.895114	0.861773	0.781212	0.89555	0.797579	0.577317	0.673955	0.702452	0.612156
23	CONTROL	1.33364	0.908217	1.02026	0.953976	0.882457	0.901756	0.802667	0.893441	0.893022	1.00785	0.833538	0.955711	0.803196	0.836538	0.812773	0.936841	0.769341	0.771326	0.813209	0.743614	0.672911	0.754711	0.620364	0.655067
24	CONTROL	0.803	0.673533	0.755676	0.831769	0.715163	0.816333	0.700091	0.71824	0.749122	0.818925	0.700558	0.727049	0.706156	0.693667	0.625222	0.705514	0.680935	0.632196	0.566545	0.640273	0.44587	0.418326	0.432289	0.425043
25	CONTROL	1.02962	0.703119	0.538	0.691804	0.443977	0.424422	0.455267	0.363622	0.446143	0.49314	0.496422	0.42063	0.438435	0.467667	0.398152	0.416244	0.410721	0.389791	0.4106	0.385295	0.303089	0.31593	0.350822	0.324391
26	CONTROL	1.18362	0.965091	1.10149	0.899978	0.783022	0.707891	0.778837	0.766311	0.590535	0.755093	0.665432	0.686511	0.647054	0.535636	0.681286	0.569913	0.608568	0.629156	0.575067	0.496304	0.348953	0.326511	0.330556	0.316727
27	CONTROL	1.03216	0.84761	0.80325	0.90225	0.834415	0.785	0.601162	0.592379	0.615419	0.499107	0.655714	0.756032	0.771923	0.667487	0.596775	0.7043	0.562925	0.509659	0.59922	0.533511	0.514	0.479311	0.477	0.437844
1	SCR	0.844689	0.717721	0.749932	0.673093	0.643489	0.656727	0.663826	0.638791	0.510386	0.523419	0.586659	0.51639	0.590048	0.528605	0.512239	0.609146	0.60819	0.588065	0.628286	0.537089	0.421238	0.427071	0.37261	0.369262
2	SCR	1.1572	1.11548	1.01363	0.874486	0.880375	0.886696	0.802326	0.837256	0.869675	0.846905	0.77839	0.793425	0.794025	0.57595	0.57739	0.587643	0.580738	0.562826	0.551925	0.586769	0.5555	0.493349	0.504864	0.516854
3	SCR	0.804302	0.661026	0.5976	0.698372	0.609083	0.70825	0.6585	0.61339	0.674927	0.647467	0.575622	0.689425	0.644581	0.541558	0.625196	0.538333	0.48883	0.48373	0.528333	0.540581	0.4067	0.415935	0.377957	0.408302
4	SCR	0.715	0.731143	0.606587	0.589952	0.545978	0.462886	0.523909	0.592933	0.488244	0.470045	0.606659	0.463902	0.545463	0.511682	0.487889	0.551923	0.54081	0.430372	0.458978	0.467649	0.43378	0.383585	0.356136	0.365244
5	SCR	0.937644	0.88427	0.784	0.915879	0.923026	0.924114	0.826079	0.9092	0.790432	0.769641	0.703788	0.766516	0.790912	0.755333	0.767615	0.697659	0.677079	0.755784	0.687878	0.6585	0.649295	0.564786	0.59255	0.635881
6	SCR	1.35713	0.938273	0.965465	1.05941	0.828833	1.00881	0.851545	0.710535	0.630289	0.567289	0.629933	0.544356	0.69322	0.526478	0.5016	0.480822	0.667255	0.461	0.541023	0.623889	0.430609	0.404891	0.339386	0.3626
7	SCR	0.917686	0.797222	0.948586	0.847235	0.635303	0.722118	0.6413	0.480176	0.571237	0.497027	0.615548	0.601643	0.459675	0.548057	0.416405	0.494308	0.365195	0.337081	0.341939	0.412667	0.359429	0.378625	0.356311	0.308625
8	SCR	1.54382	1.14571	1.0555	1.04589	1.09939	0.963805	1.07529	1.06966	1.16173	1.31387	1.20349	1.24298	1.03977	1.17296	1.00345	1.2132	1.12006	1.02621	0.9249	0.908474	1.00621	1.0995	0.843977	1.05117
9	SCR	0.684357	0.599136	0.540065	0.596068	0.597093	0.526707	0.575136	0.55937	0.547476	0.451822	0.398233	0.452122	0.4725	0.472545	0.438841	0.453682	0.405761	0.423978	0.409244	0.437889	0.406643	0.357674	0.359222	0.338696
10	SCR	0.579023	0.496854	0.421216	0.459487	0.440842	0.422816	0.384342	0.429432	0.495179	0.4556	0.322939	0.4468	0.399829	0.475825	0.404833	0.404071	0.386658	0.374024	0.375486	0.352275	0.320489	0.3845	0.296174	0.259026
11	SCR	1.16589	0.96937	0.80887	0.758795	0.776911	0.820044	0.844227	0.666976	0.659171	0.659024	0.657426	0.739256	0.714953	0.661953	0.650773	0.652558	0.620233	0.5186	0.470636	0.530864	0.44681	0.4026	0.402733	0.394702
12	SCR	0.98065	0.796775	0.812682	0.786737	0.919953	1.00198	0.844805	0.811318	0.856682	0.81425	0.6659	0.671171	0.7002	0.760512	0.650077	0.686	0.648795	0.654652	0.593091	0.612	0.542286	0.506364	0.51225	0.596217
13	SCR	1.20153	0.991978	0.990857	0.951952	0.865457	0.802106	0.684818	0.651913	0.661756	0.635091	0.691047	0.66875	0.713378	0.674804	0.659391	0.606475	0.62583	0.550848	0.5682	0.585667	0.504178	0.483533	0.412	0.4502
14	SCR	1.09905	0.800432	0.835222	0.688614	0.696886	0.760558	0.77619	0.708738	0.794432	0.793725	0.754717	0.654727	0.673659	0.590977	0.724976	0.652511	0.575075	0.615822	0.519814	0.504095	0.620587	0.588643	0.559356	0.450674
15	SCR	1.75374	1.14736	1.10707	1.1915	1.19927	1.14974	1.11026	1.07716	1.03137	0.8539	0.706977	0.769956	0.750628	0.889114	0.731725	0.671786	0.852733	0.838875	0.783595	0.655689	0.596667	0.527093	0.623111	0.535674
16	SCR	1.20185	0.811689	0.759289	0.837422	0.609804	0.729244	0.5814	0.551	0.868386	0.841489	0.764109	0.698773	0.672533	0.809386	0.513614	0.464244	0.420522	0.57514	0.6525	0.524136	0.421977	0.483109	0.436043	0.409109
17	SCR	1.37543	1.1393	1.11367	1.23079	1.22597	1.1971	1.16818	1.16227	1.18309	1.08168	1.08977	1.11946	1.13414	1.06503	1.18297	1.10146	0.921886	1.01638	1.07876	0.970743	0.865026	0.9197	0.894	0.771971
18	SCR	0.925267	0.869386	0.765907	0.800556	0.719435	0.82419	0.746067	0.672667	0.700413	0.745	0.759415	0.692372	0.736364	0.567477	0.670205	0.595667	0.643375	0.603756	0.563744	0.638	0.517273	0.540087	0.474474	0.536273
19	SCR	1.49139	1.00055	0.836822	0.805667	0.808349	0.798912	0.695366	0.688429	0.768267	0.655422	0.709696	0.680333	0.606907	0.706182	0.772409	0.583244	0.538167	0.497222	0.479911	0.583978	0.515422	0.485286	0.467545	0.435721
20	SCR	1.25776	1.4205	1.31389	1.0978	0.96775	0.89505	0.860109	1.02133	0.817886	0.77613	0.715714	0.717717	0.821209	0.849596	0.737674	0.639841	0.740467	0.760489	0.591279	0.703326	0.564957	0.571783	0.598778	0.546304
21	SCR	0.874378	0.709619	0.801682	0.720545	0.8165	0.834326	0.700935	0.646841	0.888261	0.815786	0.650152	0.595182	0.62775	0.575432	0.589854	0.577978	0.748955	0.651409	0.619674	0.548651	0.468617	0.431356	0.390565	0.534523
22	SCR	0.851467	0.661452	0.696957	0.731969	0.610756	0.6107	0.699432	0.6146	0.598231	0.582769	0.712095	0.6124	0.515929	0.5544	0.473237	0.492973	0.467514	0.462525	0.519667	0.555977	0.400907	0.45937	0.335875	0.438382
23	SCR	1.21986	1.11497	1.06049	1.20051	1.20638	1.1135	0.923929	0.852628	0.932674	0.876386	0.7779	0.745674	0.973595	0.859178	0.895543	0.791268	0.918737	0.855886	0.828225	0.726667	0.84478	0.867455	0.765575	0.905689
24	SCR	0.818233	0.564763	0.641095	0.524767	0.556	0.532054	0.487184	0.48525	0.417143	0.486514	0.4015	0.391825	0.459189	0.439641	0.391825	0.345925	0.352162	0.378786	0.454867	0.370171	0.359543	0.29545	0.276514	0.303705
25	SCR	0.768907	0.558733	0.642935	0.547595	0.564	0.6096	0.51537	0.380372	0.429067	0.320167	0.306286	0.380727	0.3673	0.351537	0.339478	0.320179	0.355857	0.32855	0.439477	0.365468	0.275452	0.237225	0.273605	0.252955
26	SCR	0.973043	0.700933	0.727238	0.777571	0.745902	0.847644	0.829413	0.786707	0.792182	0.672643	0.620556	0.548857	0.588674	0.517	0.626053	0.600591	0.546537	0.5163	0.526159	0.478867	0.394935	0.349837	0.359267	0.345189

## Sheet: FIGURE 4 
SUBJECTS	GROUP	EXCLUDED HC	EXCLUDED STR	STR GABA/cr PRE	STR GABA/cr POST	HC GABA/cr PRE	HC GABA/cr POST	STR ∆GABA	HC ∆GABA
1	'Control'	0	1	NaN	NaN	0.0794575	0.106561	NaN	34.1101
2	'Control'	0	0	0.107029	0.0822722	0.0987679	0.0997157	-23.1307	0.959613
3	'Control'	0	0	0.0875024	0.101889	0.0881109	0.0849108	16.4415	-3.63194
4	'Control'	0	0	0.105162	0.0920883	0.073573	0.105266	-12.4323	43.0769
5	'Control'	0	0	0.117456	0.110193	0.0863112	0.0888328	-6.18407	2.92152
6	'Control'	0	0	0.103354	0.0978382	0.0796286	0.0787564	-5.33691	-1.09536
7	'Control'	0	0	0.133069	0.106098	0.0875634	0.0968428	-20.2682	10.5974
8	'Control'	0	0	0.125351	0.0972259	0.0951164	0.0936363	-22.4368	-1.55603
9	'Control'	0	0	0.0810572	0.128651	0.0749031	0.0822101	58.7161	9.75522
10	'Control'	1	0	0.109936	0.104533	NaN	NaN	-4.91457	NaN
11	'Control'	0	0	0.0908685	0.102856	0.0670203	0.0748587	13.1916	11.6956
12	'Control'	1	0	0.0872672	0.126143	NaN	NaN	44.5475	NaN
13	'Control'	0	0	0.093743	0.112748	0.105538	0.0973233	20.2736	-7.78334
14	'Control'	0	0	0.0904459	0.0949547	0.0845664	0.0962372	4.98501	13.8008
15	'Control'	0	0	0.103101	0.0949638	0.076458	0.0932162	-7.89242	21.9182
16	'Control'	1	0	0.0953597	0.0925649	NaN	NaN	-2.93082	NaN
17	'Control'	0	0	0.0882019	0.0913551	0.0845606	0.102754	3.57504	21.5149
18	'Control'	0	0	0.136834	0.0833727	0.066654	0.0716172	-39.0702	7.44632
19	'Control'	0	0	0.0864105	0.108235	0.0996223	0.083487	25.2565	-16.1964
20	'Control'	0	0	0.107032	0.100728	0.0850547	0.079318	-5.88998	-6.74469
21	'Control'	0	0	0.0943558	0.109921	0.0819048	0.0662175	16.4965	-19.1531
22	'Control'	0	0	0.110201	0.0989349	0.0876932	0.0743726	-10.2234	-15.19
23	'Control'	0	0	0.117487	0.080398	0.117442	0.0963302	-31.5687	-17.9764
24	'Control'	0	0	0.0854869	0.0990106	0.100595	0.0787773	15.8196	-21.6885
25	'Control'	0	0	0.097559	0.114704	0.0716467	0.0851942	17.5737	18.9087
26	'Control'	0	0	0.0947235	0.101188	0.081859	0.0948293	6.82418	15.8447
27	'Control'	0	0	0.126783	0.0970893	0.0723123	0.0883504	-23.4206	22.1789
1	'SCR'	1	0	0.0897619	0.118393	NaN	NaN	31.8969	NaN
2	'SCR'	0	0	0.120919	0.0977155	0.0828866	0.0761806	-19.1893	-8.09055
3	'SCR'	0	0	0.0969449	0.102505	0.0865372	0.107146	5.73547	23.815
4	'SCR'	0	0	0.0967357	0.0978777	0.0846213	0.0701232	1.18054	-17.1329
5	'SCR'	0	0	0.111894	0.0897099	0.094091	0.0883248	-19.826	-6.12826
6	'SCR'	0	0	0.119931	0.107382	0.101934	0.103199	-10.4635	1.24047
7	'SCR'	0	0	0.10037	0.0929925	0.0879043	0.0919589	-7.34983	4.61259
8	'SCR'	0	0	0.102768	0.0952046	0.0743671	0.0764564	-7.35998	2.80946
9	'SCR'	0	0	0.0921036	0.0993855	0.0813244	0.0863753	7.90623	6.21085
10	'SCR'	0	0	0.111215	0.087191	0.111454	0.0885358	-21.6017	-20.5631
11	'SCR'	1	0	0.087784	0.0790006	NaN	NaN	-10.0057	NaN
12	'SCR'	0	0	0.111103	0.114767	0.0907237	0.0934571	3.29796	3.0128
13	'SCR'	0	0	0.100238	0.108271	0.107119	0.0937272	8.01472	-12.502
14	'SCR'	0	0	0.0930935	0.105103	0.0839747	0.0982817	12.9	17.0374
15	'SCR'	0	0	0.0937746	0.107269	0.0932844	0.128464	14.3905	37.7125
16	'SCR'	0	0	0.085189	0.0924636	0.106174	0.0722934	8.53942	-31.9106
17	'SCR'	0	0	0.114737	0.103019	0.0824119	0.0923568	-10.2126	12.0674
18	'SCR'	0	0	0.100852	0.10721	0.0887882	0.0662705	6.30443	-25.3612
19	'SCR'	0	0	0.0926908	0.0972752	0.0733425	0.0679088	4.94588	-7.40872
20	'SCR'	1	0	0.098145	0.0945281	NaN	NaN	-3.68526	NaN
21	'SCR'	0	0	0.0901184	0.110611	0.0746397	0.110208	22.7397	47.654
22	'SCR'	0	0	0.109365	0.108841	0.100816	0.0838011	-0.478636	-16.877
23	'SCR'	1	0	0.0941772	0.10537	NaN	NaN	11.8853	NaN
24	'SCR'	0	0	0.103012	0.106489	0.100887	0.0908755	3.37574	-9.92381
25	'SCR'	0	0	0.106176	0.093993	0.0916988	0.0754626	-11.4744	-17.7061
26	'SCR'	0	0	0.0971355	0.103308	0.0743713	0.0760256	6.35467	2.22434

## Sheet: FIGURE 5A - fmri MOD HC
SUBJECTS	GROUP	BL1	BL2	BL3	BL4	BL5	BL6	BL7	BL8	BL9	BL10	BL11	BL12	BL13	BL14	BL15	BL16	BL17	BL18	BL19	BL20
2	'Control'	-0.0179073	0.230577	0.0126236	0.0509408	-0.0810269	0.230738	-0.113772	-0.0671731	-0.139332	0.171355	-0.121628	-0.133328	-0.0877842	0.124148	0.0625179	-0.0149635	0.0160967	-0.156192	-0.14398	-0.0797107
3	'Control'	-0.162861	0.0200996	0.0581891	0.0973452	-0.0167958	-0.00312452	-0.0145195	-0.106483	-0.171879	-0.000993903	-0.19661	0.156009	0.271137	0.191924	0.0683878	0.0410947	0.0512002	-0.15121	NaN	NaN
4	'Control'	0.0160831	0.0213747	0.0132405	0.0126914	0.0172292	0.0022634	0.00371257	-0.00676612	-0.00699685	-0.0131257	-0.0104179	0.00154933	-0.00394554	-0.016354	-0.00307642	-0.00678281	-0.013513	-0.00288909	-0.016488	-0.0115305
5	'Control'	-0.0118812	-0.00743593	-0.00169424	-0.00273966	-0.00160674	-0.00200903	0.000951756	0.00198839	0.00119045	0.00282235	-0.000393224	0.00470597	0.00305426	0.0053375	0.00524259	0.00404257	0.00364358	0.00499339	3.91583e-05	0.00122498
6	'Control'	0.204194	-0.0476245	-0.0015344	-0.0465783	-0.0383948	0.00846703	0.108971	0.103309	0.101516	0.0659064	-0.00810693	-0.0332659	-0.0358986	-0.0674122	-0.0290151	-0.100418	-0.0327688	-0.107696	-0.104696	-0.0823616
7	'Control'	0.0200406	0.0157537	0.00184252	0.00684656	0.017715	0.000788262	0.0148756	-0.0163423	0.0023493	0.00393596	0.00503841	-0.0163566	-0.0139982	-0.0178076	0.00495471	-0.0152399	-0.0138107	-0.0192757	0.019098	-0.016464
8	'Control'	0.0244092	0.00153974	0.00505575	0.0104293	0.00257379	-0.00398819	-0.00300685	0.00351396	0.0191115	-0.00145752	0.00162811	0.00798414	-0.00510124	-0.0125664	-0.0175982	-0.00905776	-0.00740705	-0.0136829	-0.0148558	-0.010885
9	'Control'	0.0802661	0.031859	0.00726374	0.0474446	0.0221732	-0.000591419	0.0028045	-0.0171989	-0.0286925	-0.0194986	-0.00979807	-0.00766905	-0.0360654	-0.0320645	-0.00849725	-0.0227479	-0.033046	-0.0339497	-0.0402967	-0.0138268
10	'Control'	-0.437257	-0.150468	0.036128	0.023208	0.0823661	-0.0297167	0.0722756	-0.206652	0.0608472	-0.0806719	0.0546147	0.125727	0.0233595	0.115826	0.170638	0.14135	0.207097	0.183333	0.187878	0.175701
11	'Control'	-0.0328261	-0.0203922	-0.0797539	-0.233478	-0.0730175	-0.0923191	0.0171817	-0.0176581	0.0621681	-0.0268039	0.0324531	-0.0865299	0.107017	0.0855513	0.11106	0.0896971	0.0282784	0.163351	0.121573	0.0902826
12	'Control'	0.00248694	0.00120448	0.00109362	0.000588655	0.000554872	0.0001446	0.00135094	0.00034783	-0.000273169	5.27113e-05	-0.000638364	-0.00132729	-0.000580039	-0.000619902	-0.00044978	-0.00110307	-0.00103637	-0.00105446	-0.00119238	-0.00177792
13	'Control'	-0.0941545	-0.095645	-0.198313	-7.39703e-05	-0.0801406	0.007058	0.0154245	-0.0439201	-0.0061991	0.0116268	0.121096	-0.0416839	0.0701607	0.0763385	0.083822	0.099557	0.0152531	0.00661382	0.0898429	0.0595062
14	'Control'	0.084777	-0.0274377	-0.00363966	-0.0138198	0.0948536	0.0744902	0.0563884	0.0553254	0.0413092	0.0776635	-0.0234019	0.00487787	-0.0220998	-0.0444079	-0.0224623	-0.0792708	-0.095027	-0.107358	-0.124682	-0.068042
15	'Control'	-0.0985198	0.00990409	-0.0435297	-0.00694244	0.0353546	0.0079147	-0.00712787	-0.00489282	-0.0267566	-0.0301143	-0.034203	-0.0196083	0.0362394	-0.00235202	0.0136272	0.0461342	0.0375518	0.0240655	0.0885181	0.0158257
16	'Control'	-0.34943	-0.35137	-0.302988	-0.626708	-0.28826	-0.285508	-0.425941	-0.184851	-0.147167	0.0893346	0.305035	0.285623	0.534758	0.470335	0.452354	0.510584	0.500937	0.487824	0.547735	0.50056
17	'Control'	0.0158846	0.00289962	-0.000410055	0.000676901	0.00506342	-0.000653344	0.00595421	0.00800535	0.00217402	-0.000939167	-0.00215021	-0.00777101	-0.00489629	-0.00441935	-0.00778083	-0.00956968	-0.00671333	-0.00484099	-0.00813303	-0.00904779
18	'Control'	-0.279044	-0.251259	-0.141187	-0.0486468	0.0317894	-0.0764149	0.0554943	-0.0459776	0.0873506	0.108181	0.10483	0.0615283	0.150746	0.150767	0.129644	0.157538	0.11228	0.153103	0.211243	0.15634
19	'Control'	-0.0349782	-0.0981691	-0.0362876	-0.272497	-0.266924	0.0274443	0.0274935	0.0403796	0.106194	-0.113822	0.0715273	0.0067542	0.0829902	0.024125	0.125233	0.101966	0.133599	0.156975	0.122358	0.0734763
20	'Control'	-0.0299844	-0.0105757	-0.00669041	0.0017133	0.00255662	0.00171009	0.0044784	0.00584039	0.00669162	0.00779488	0.00416709	0.00473151	0.00170702	0.00349219	0.00308173	0.00639211	0.00288139	0.00584214	0.00746137	0.00686052
21	'Control'	-0.257808	-0.101315	-0.11435	-0.0948741	-0.00866092	-0.0135307	0.0332213	-0.00263009	0.0866431	0.00782744	0.0752411	0.0505629	0.0835538	0.0922659	0.0990238	0.0752274	0.106054	0.0638126	0.0662708	0.0912055
22	'Control'	-0.000994802	-0.00788857	-0.00201506	0.0400399	0.00132403	0.0186958	0.0466212	0.00655091	-0.00147488	-0.00656203	-0.00551493	0.00129235	-0.0297509	-0.0170687	-0.0040025	-0.00754975	-0.0160027	-0.022411	-0.00582617	-0.0259178
23	'Control'	0.141057	0.0155419	0.0519302	0.0242046	-0.00270268	0.022437	-0.0686614	-0.000422565	-0.0119381	0.049208	-0.0230883	0.00291408	-0.0326722	-0.0428458	-0.0197618	0.0166092	-0.0417861	-0.0718508	-0.0274105	-0.0742625
24	'Control'	-0.0385326	0.0157565	-0.0425343	-0.0808039	-0.00536471	-0.0170454	0.00189831	-0.0350593	-0.0239748	-0.0379826	0.00954963	-0.00428196	-0.0185555	0.0186495	0.0552486	0.0114409	0.0331547	0.0932079	0.0909906	0.0396115
25	'Control'	0.09968	0.0214054	0.00275354	0.0323607	-0.0150968	-0.0203653	-0.0145371	-0.0281463	-0.00859244	0.000430771	-0.00255058	-0.0187175	-0.0108625	-0.0194502	-0.0207923	-0.0252045	-0.0204642	-0.0216363	-0.0135362	-0.0163873
26	'Control'	0.0786955	0.0260425	0.0665906	0.0202583	0.0022778	-0.0109878	0.00605258	0.00713059	-0.0241822	0.00463326	-0.0170663	-0.0142413	-0.020831	-0.0427065	-0.022898	-0.0410804	-0.0219444	-0.033032	-0.0328516	-0.0456291
27	'Control'	0.016372	0.0139948	0.0089147	0.0167376	-0.00176897	0.0073836	-0.00310148	-0.00613726	-0.00616322	-0.017855	-0.0010666	0.0063992	0.00639337	-0.00197033	-0.010698	-0.000339076	-0.0123614	-0.0146102	-0.0104396	-0.0129459
1	'SCR'	0.0450001	0.0183736	0.0291312	0.0158098	0.00770415	0.00720932	0.00794672	0.00396742	-0.0262267	-0.0182761	-0.0100362	-0.0216657	-0.00251797	-0.0180299	-0.0231992	-0.0121746	-0.00650484	-0.00231891	-0.00441514	-0.020986
2	'SCR'	-0.114046	-0.0984224	-0.0810889	-0.0344361	-0.0347121	-0.0314788	0.0123584	-0.00975799	-0.0167113	-0.0125836	0.0222752	0.0146531	0.0186163	0.0899435	0.0836115	0.0780105	0.0820181	0.0837819	0.0918777	0.0747311
3	'SCR'	-0.116308	-0.0401006	0.00809051	-0.0633688	-0.00384811	-0.0631918	-0.0443084	0.0105259	-0.0470072	-0.0100306	0.047189	-0.0405011	-0.0121022	0.0603609	-0.000861573	0.0552614	0.0830113	0.0972333	0.0782435	0.0731976
4	'SCR'	-0.0570042	-0.0662699	-0.02196	-0.0144551	-0.00294779	0.0266061	0.00605444	-0.0236462	0.0193318	0.0290325	-0.0163662	0.0248008	0.00450602	0.0143675	0.0158161	0.0106698	0.00548482	0.0364237	0.0262481	0.028732
5	'SCR'	-0.0194991	-0.0189147	0.00402861	-0.0228833	-0.0285641	-0.0354266	-0.0170328	-0.0305784	0.00571717	0.000615826	0.0323025	0.0172671	0.00165025	0.00851984	0.0125541	0.0261988	0.0361468	0.00635047	0.0166048	0.0354303
6	'SCR'	0.106585	0.0296542	0.0312046	0.0514668	0.00530131	0.0399949	0.00652688	-0.0190276	-0.030397	-0.0406861	-0.0253111	-0.0399197	-0.0244093	-0.0444875	-0.0523194	-0.0473899	-0.0193875	-0.0546866	-0.0369958	-0.0328842
7	'SCR'	-0.0227091	-0.0189455	-0.0495871	-0.0352836	-0.00147595	-0.0144728	0.00345872	0.0205725	0.00644611	0.0170255	-0.000903866	0.000705522	0.0200867	0.00691853	0.0245587	0.0128939	0.0295046	0.0304029	0.029616	0.024977
8	'SCR'	0.0262203	0.000542164	-0.013318	-0.00497499	-0.00142633	-0.0129975	-0.0064329	-0.00287275	0.012896	0.0249146	0.00600999	0.0134134	-0.00682529	-0.000714223	-0.0127979	0.00966683	-0.00464835	-0.0123444	-0.0128651	-0.022533
9	'SCR'	0.173895	0.101644	0.0331702	0.120133	0.110778	0.0116779	0.0855424	0.0536501	0.0632173	-0.0757583	-0.147362	-0.0606338	-0.0475184	-0.0541884	-0.0858476	-0.0563026	-0.118347	-0.0998722	-0.117126	-0.07687
10	'SCR'	0.26339	0.129445	0.00186611	0.110343	0.036022	-0.0344128	-0.0789224	-0.0302201	0.103544	0.0469116	-0.21359	0.013207	-0.0468901	0.120747	-0.042542	-0.0276173	-0.0862574	-0.0863039	-0.152617	-0.14164
11	'SCR'	0.175572	0.122572	0.00589727	-0.00226475	0.0210558	0.0459961	0.0576852	-0.0343098	-0.0466139	-0.0201409	-0.0243027	-0.00859998	0.0043406	-0.0418173	-0.0408665	-0.039947	-0.070238	-0.110783	-0.120638	-0.0975183
12	'SCR'	0.239279	0.0173977	0.0199561	-0.00609764	0.264701	0.478065	0.117594	0.0441948	0.185901	0.0351279	-0.164584	-0.169099	-0.149911	0.0102522	-0.236072	-0.150664	-0.231714	-0.194989	-0.302956	-0.272552
13	'SCR'	-0.00849442	-0.00400355	-0.00428047	-0.00404735	-0.00206044	-0.000655619	0.00174356	0.00227285	0.00169551	0.00255913	0.00164415	0.00239221	0.000623434	0.00191269	0.00279678	0.00331087	0.00305443	0.0042859	0.00391846	0.00361041
14	'SCR'	0.231829	0.0599393	0.0753099	-0.0233179	-0.00813066	-0.00804466	0.0227642	0.00695924	0.0440521	0.0401722	0.0143032	-0.0481131	-0.0466804	-0.0785651	0.00828542	-0.0747034	-0.0918558	-0.0801839	-0.122135	-0.117888
15	'SCR'	0.211117	0.134352	0.118522	0.227738	0.227661	0.163534	0.142327	0.123094	0.0263649	-0.0959302	-0.246381	-0.145284	-0.176692	-0.0844725	-0.21684	-0.258681	-0.102463	-0.18488	-0.157048	-0.245641
16	'SCR'	0.0723258	0.0201079	0.000236578	0.0189485	-0.0218685	0.00635923	-0.0273284	-0.0310993	0.0297026	0.0205316	0.0100392	-0.00846395	-0.0121685	0.0181793	-0.0316983	-0.0434267	-0.0465445	-0.0323291	-0.0149057	-0.0340128
17	'SCR'	0.200415	0.0307033	-0.0130027	0.0231158	0.133214	0.0562926	0.0237153	0.0452646	-0.00361937	-0.0318266	-0.0331277	-0.0371312	0.0122491	-0.0772856	0.0921739	-0.0337447	-0.190838	-0.116901	-0.0282448	-0.162694
18	'SCR'	0.045668	0.050889	0.0169983	0.0354892	-0.000193911	0.0323288	0.00566205	-0.0118876	-0.00851273	0.000412625	-0.00243437	-0.00707341	0.00383465	-0.044863	-0.00598638	-0.027915	-0.022788	-0.0415059	-0.0403969	-0.026097
19	'SCR'	0.148346	0.0555282	0.014607	0.00774939	0.0143065	0.00462345	-0.0206789	-0.0194726	-0.0196961	-0.0226194	-0.0178077	-0.0235138	-0.0403466	-0.0172651	0.00179851	-0.0435274	-0.0503209	-0.0576802	-0.0613174	-0.0400976
20	'SCR'	0.00519553	0.0132359	0.00873426	0.00486301	0.00142852	-0.00322916	-0.00159928	0.00128006	-0.00181178	-0.00329861	-0.00517125	-0.00403733	-0.00256159	-0.00372589	-0.00475454	-0.0058193	-0.00418369	-0.00374498	-0.00784702	-0.00394432
21	'SCR'	-0.0790527	-0.0282444	-0.0607339	-0.0261553	-0.0629	-0.0895229	0.0204653	0.0423592	-0.149345	-0.0985107	0.045716	0.0888625	0.0531786	0.0951821	0.0844232	0.0894922	-0.0228674	0.0453909	0.0842895	0.118155
22	'SCR'	-0.351258	-0.084999	-0.228543	-0.28511	-0.000349378	0.0144472	-0.195045	-0.0907861	-0.00817133	0.0335991	-0.251222	-0.00977599	0.210726	0.145955	0.29299	0.242789	0.30497	0.299816	0.257804	0.112005
23	'SCR'	-0.0307415	-0.0187952	-0.0125254	-0.0303725	-0.0222004	-0.0130469	0.00321087	0.0147727	0.00487724	0.0111223	0.0183389	0.0246151	-0.00522139	0.00805706	0.00397384	0.0147974	0.00628571	0.0257134	0.0137785	0.0225014
24	'SCR'	0.628605	0.100071	0.264873	0.0736854	0.123321	0.0921559	-0.00704969	0.102599	-0.109133	-0.128121	-0.206272	-0.182771	-0.0649274	-0.0998601	-0.171635	-0.230668	-0.257657	-0.182226	-0.0611515	-0.233068
25	'SCR'	0.102967	0.0328383	0.0651706	0.0218308	0.0347999	0.0576187	0.0176909	-0.0326592	-0.0220311	-0.0521952	-0.0503689	-0.0228784	-0.0403566	-0.0457889	-0.0439664	-0.0521299	-0.0319507	-0.0446832	-0.0151639	-0.0398946
26	'SCR'	0.164451	0.00417778	0.00606353	0.0362243	0.0541735	0.145083	0.14766	0.085999	0.0653436	-0.0378908	-0.0629985	-0.095808	-0.0810018	-0.126249	-0.0376078	-0.0583404	-0.092969	-0.122126	-0.101179	-0.145171

## Sheet: FIGURE 5B - fMRI MOD STR
SUB	SUBJECTS	GROUP	BL1	BL2	BL3	BL4	BL5	BL6	BL7	BL8	BL9	BL10	BL11	BL12	BL13	BL14	BL15	BL16	BL17	BL18	BL19	BL20
'S004'	1	'Control'	0.00893506	-0.115049	-0.00629871	-0.0254176	0.0404294	-0.115129	0.0567678	0.0335168	0.0695216	-0.0854996	0.0606877	0.0665258	0.043801	-0.0619451	-0.0311941	0.0074662	-0.00803162	0.0779337	0.0718408	0.0397727
'S006'	2	'Control'	-0.0723774	0.00893248	0.0258599	0.0432613	-0.00746426	-0.00138857	-0.00645262	-0.0473222	-0.0763849	-0.000441702	-0.0873756	0.0693322	0.120496	0.0852932	0.0303923	0.0182629	0.022754	-0.0671997	NaN	NaN
'S011'	3	'Control'	-0.113502	-0.150846	-0.0934404	-0.0895654	-0.12159	-0.0159732	-0.0262003	0.0477498	0.0493781	0.0926305	0.0735214	-0.0109339	0.0278445	0.115413	0.0217109	0.0478676	0.0953637	0.0203889	0.116359	0.0813728
'S014'	4	'Control'	-0.523284	-0.3275	-0.0746194	-0.120663	-0.0707656	-0.0884838	0.0419181	0.0875743	0.0524308	0.124305	-0.0173188	0.207265	0.134519	0.235079	0.230899	0.178047	0.160474	0.219923	0.00172464	0.0539516
'S019'	5	'Control'	-0.209832	0.0489395	0.00157677	0.0478645	0.039455	-0.00870083	-0.11198	-0.106161	-0.10432	-0.0677263	0.00833079	0.0341845	0.0368898	0.0692736	0.0298163	0.103191	0.0336737	0.11067	0.107587	0.0846358
'S020'	6	'Control'	-0.312319	-0.245511	-0.0287145	-0.106699	-0.276076	-0.0122845	-0.231827	0.254683	-0.0366122	-0.0613393	-0.0785202	0.254906	0.218152	0.277519	-0.0772158	0.237503	0.215231	0.300399	-0.297629	0.25658
'S022'	7	'Control'	-0.167456	-0.0745364	-0.0956788	-0.0485156	-0.0986212	-0.0381234	0.0521559	0.0401945	0.0476452	0.0388174	0.0827947	0.0570158	0.0614074	0.0891713	0.0821565	0.0540505	0.0850122	NaN	NaN	NaN
'S023'	8	'Control'	-0.184662	-0.0116485	-0.0382481	-0.0789	-0.0194714	0.0301717	0.0227476	-0.026584	-0.144583	0.0110265	-0.0123171	-0.0604021	0.0385922	0.0950681	0.133135	0.0685243	0.0560363	0.103515	0.112388	0.0823478
'S025'	9	'Control'	-0.354566	-0.140733	-0.0320867	-0.209581	-0.0979473	0.00261252	-0.0123885	0.0759743	0.126746	0.0861328	0.0432818	0.0338771	0.159314	0.141641	0.0375356	0.100486	0.145977	0.149969	0.178006	0.0610784
'S026'	10	'Control'	-0.420709	-0.144774	0.0347607	0.0223297	0.079249	-0.0285921	0.0695405	-0.198831	0.0585445	-0.077619	0.0525478	0.120969	0.0224754	0.111443	0.16418	0.136	0.19926	0.176395	0.180768	0.169051
'S027'	11	'Control'	-0.0177943	-0.0110542	-0.0432329	-0.126563	-0.0395813	-0.0500442	0.00931383	-0.00957211	0.0337	-0.0145298	0.0175922	-0.046906	0.0580119	0.0463756	0.0602031	0.0486229	0.0153291	0.0885489	0.0659022	0.0489403
'S031'	12	'Control'	-0.252382	-0.122234	-0.110984	-0.0597384	-0.05631	-0.0146744	-0.137097	-0.0352987	0.027722	-0.0053493	0.064783	0.134697	0.058864	0.0629094	0.045645	0.111943	0.105174	0.107009	0.121006	0.180429
'S037'	13	'Control'	0.0820544	0.0833533	0.172827	6.44642e-05	0.0698415	-0.00615096	-0.0134422	0.0382758	0.00540243	-0.0101326	-0.105533	0.0363269	-0.0611441	-0.066528	-0.0730498	-0.0867626	-0.0132929	-0.00576386	-0.0782969	-0.0518588
'S038'	14	'Control'	-0.152498	0.0493551	0.00654705	0.0248592	-0.170623	-0.133994	-0.101432	-0.0995198	-0.0743073	-0.139702	0.0420956	-0.00877436	0.0397534	0.0798813	0.0404053	0.142593	0.170935	0.193117	0.224279	0.122395
'S039'	15	'Control'	-0.342764	0.0344577	-0.151446	-0.0241537	0.123004	0.0275364	-0.0247989	-0.0170228	-0.0930901	-0.104772	-0.118997	-0.0682201	0.126082	-0.00818302	0.047411	0.160507	0.130648	0.0837271	0.307967	0.0550599
'S040'	16	'Control'	-0.118757	-0.119416	-0.102973	-0.212992	-0.0979673	-0.097032	-0.14476	-0.062823	-0.0500158	0.0303611	0.103668	0.0970711	0.181742	0.159847	0.153736	0.173526	0.170247	0.165791	0.186152	0.170119
'S042'	17	'Control'	0.0515243	0.00940537	-0.00133008	0.00219563	0.016424	-0.00211923	0.0193134	0.0259666	0.00705178	-0.00304634	-0.00697456	-0.0252065	-0.0158819	-0.0143349	-0.0252384	-0.0310408	-0.0217757	-0.0157025	-0.0263808	-0.0293479
'S043'	18	'Control'	-0.624924	-0.562698	-0.316191	-0.108945	0.0711928	-0.171132	0.12428	-0.102968	0.195623	0.242273	0.234768	0.137794	0.337598	0.337645	0.29034	0.352809	0.251452	0.342877	0.473082	0.350125
'S045'	19	'Control'	-0.0402952	-0.113091	-0.0418036	-0.313919	-0.307499	0.031616	0.0316727	0.0465176	0.122336	-0.131124	0.0824	0.00778088	0.0956053	0.0277922	0.144269	0.117466	0.153906	0.180837	0.140957	0.0846452
'S052'	20	'Control'	-0.608766	-0.214716	-0.135834	0.0347847	0.0519064	0.0347195	0.0909238	0.118576	0.135858	0.158258	0.0846034	0.0960627	0.0346571	0.0709011	0.0625677	0.129777	0.0585002	0.118612	0.151486	0.139287
'S053'	21	'Control'	-0.418993	-0.164659	-0.185843	-0.154191	-0.0140759	-0.0219903	0.0539918	-0.00427446	0.140814	0.0127213	0.122283	0.0821757	0.135793	0.149952	0.160935	0.122261	0.172361	0.103709	0.107704	0.148229
'S067'	22	'Control'	0.00768172	0.0609144	0.01556	-0.309182	-0.0102239	-0.144366	-0.360002	-0.0505852	0.0113888	0.0506711	0.0425856	-0.00997933	0.229732	0.131803	0.0309068	0.0582982	0.12357	0.173055	0.0449889	0.200133
'S068'	23	'Control'	-0.242107	-0.0266759	-0.0891321	-0.0415443	0.00463883	-0.0385104	0.117849	0.000725283	0.0204904	-0.0844597	0.0396283	-0.00500169	0.0560781	0.0735398	0.0339188	-0.0285078	0.071721	0.123324	0.047047	0.127463
'S069'	24	'Control'	-0.0643871	0.0263289	-0.071074	-0.135022	-0.00896433	-0.0284825	0.00317204	-0.0585833	-0.0400615	-0.0634682	0.0159572	-0.00715507	-0.0310059	0.0311629	0.0923194	0.0191176	0.0554008	0.155749	0.152043	0.0661901
'S070'	25	'Control'	-0.143415	-0.0307972	-0.00396167	-0.0465591	0.0217206	0.0293007	0.0209152	0.0404955	0.0123624	-0.000619774	0.00366965	0.0269299	0.0156285	0.027984	0.029915	0.0362631	0.0294429	0.0311293	0.0194752	0.0235773
'S071'	26	'Control'	-0.129731	-0.0429316	-0.109776	-0.0333962	-0.00375499	0.0181136	-0.0099778	-0.0117549	0.0398648	-0.00763801	0.0281341	0.0234771	0.0343404	0.0704025	0.0377478	0.0677218	0.0361757	0.0544539	0.0541565	0.0752204
'S072'	27	'Control'	-0.268843	-0.229807	-0.146388	-0.274847	0.0290481	-0.121245	0.0509291	0.100779	0.101206	0.293195	0.0175145	-0.105081	-0.104985	0.0323547	0.17567	0.00556793	0.202985	0.239912	0.171428	0.212584
'S005'	1	'SCR'	-0.414394	-0.169197	-0.268261	-0.145588	-0.0709454	-0.0663886	-0.0731791	-0.0365349	0.241514	0.168299	0.0924207	0.199513	0.0231873	0.166032	0.213635	0.112112	0.0599013	0.0213542	0.0406578	0.193254
'S008'	2	'SCR'	0.0276123	0.0238295	0.0196328	0.00833749	0.00840431	0.00762148	-0.00299216	0.00236255	0.00404606	0.00304667	-0.00539316	-0.00354773	-0.00450727	-0.0217767	-0.0202436	-0.0188875	-0.0198578	-0.0202849	-0.022245	-0.0180935
'S009'	3	'SCR'	-0.507167	-0.17486	0.035279	-0.276322	-0.0167799	-0.275551	-0.193208	0.0458987	-0.204977	-0.043739	0.20577	-0.176607	-0.0527721	0.263206	-0.00375693	0.24097	0.361974	0.42399	0.341184	0.319181
'S010'	4	'SCR'	-0.295167	-0.343145	-0.113709	-0.0748482	-0.0152636	0.137766	0.0313498	-0.12244	0.1001	0.15033	-0.084744	0.128418	0.0233321	0.0743948	0.0818956	0.0552481	0.0284003	0.188602	0.135912	0.148774
'S012'	5	'SCR'	0.134258	0.130235	-0.0277384	0.15756	0.196674	0.243924	0.117277	0.210543	-0.0393647	-0.00424017	-0.222414	-0.11889	-0.0113626	-0.0586621	-0.0864394	-0.180388	-0.248883	-0.0437252	-0.11433	-0.24395
'S013'	6	'SCR'	-0.28312	-0.0787699	-0.0828881	-0.13671	-0.0140818	-0.106238	-0.0173373	0.0505427	0.0807429	0.108074	0.0672335	0.106038	0.064838	0.118171	0.138975	0.125881	0.0514987	0.145263	0.0982713	0.0873499
'S015'	7	'SCR'	-0.490251	-0.409002	-1.0705	-0.761713	-0.0318633	-0.312442	0.0746679	0.444126	0.13916	0.367551	-0.0195129	0.015231	0.433636	0.149359	0.530181	0.278356	0.636953	0.656347	0.639359	0.539211
'S016'	8	'SCR'	-0.22943	-0.00474398	0.116534	0.0435316	0.0124805	0.113729	0.0562884	0.0251368	-0.112841	-0.218005	-0.0525879	-0.117368	0.0597218	0.00624951	0.111983	-0.0845855	0.0406734	0.108015	0.11257	0.197165
'S018'	9	'SCR'	-0.358415	-0.209498	-0.0683673	-0.247607	-0.228325	-0.0240693	-0.176312	-0.110578	-0.130297	0.156146	0.303729	0.124972	0.0979402	0.111688	0.176941	0.116045	0.243924	0.205847	0.241409	0.158437
'S035'	10	'SCR'	-0.0778666	-0.0382683	-0.000551684	-0.0326209	-0.0106493	0.0101736	0.0233321	0.00893406	-0.030611	-0.0138686	0.0631442	-0.00390442	0.0138623	-0.0356967	0.0125768	0.00816457	0.0255005	0.0255143	0.0451185	0.0418733
'S048'	11	'SCR'	-0.271196	-0.189331	-0.0091092	0.00349823	-0.0325238	-0.0710478	-0.0891032	0.0529966	0.072002	0.0311107	0.0375391	0.0132839	-0.0067047	0.064593	0.0631244	0.061704	0.108493	0.171121	0.186343	0.150631
'S049'	12	'SCR'	-0.0991694	-0.00721051	-0.00827085	0.00252718	-0.109706	-0.198135	-0.0487372	-0.0183166	-0.0770468	-0.0145588	0.0682122	0.0700833	0.0621309	-0.00424903	0.0978405	0.0624431	0.096034	0.0808133	0.12556	0.112959
'S051'	13	'SCR'	-0.725323	-0.341856	-0.365501	-0.345596	-0.175937	-0.0559822	0.14888	0.194075	0.144776	0.218519	0.140391	0.204267	0.0532339	0.163321	0.238812	0.282709	0.260812	0.365966	0.33459	0.308287
'S054'	14	'SCR'	0.0704014	0.0182022	0.0228699	-0.00708112	-0.0024691	-0.00244298	0.00691296	0.00211336	0.0133776	0.0121994	0.00434357	-0.0146109	-0.0141758	-0.0238584	0.00251609	-0.0226857	-0.0278945	-0.02435	-0.0370897	-0.0358
'S055'	15	'SCR'	-0.238701	-0.151906	-0.134008	-0.257494	-0.257407	-0.184902	-0.160924	-0.139177	-0.0298097	0.108464	0.278573	0.164267	0.199778	0.0955096	0.245172	0.29248	0.115851	0.209036	0.177567	0.277736
'S058'	16	'SCR'	-0.229894	-0.0639149	-0.000751987	-0.0602296	0.0695112	-0.0202134	0.0868659	0.098852	-0.0944127	-0.0652616	-0.0319106	0.0269035	0.0386789	-0.0577845	0.100756	0.138036	0.147946	0.102761	0.0473791	0.108113
'S060'	17	'SCR'	-0.0546782	-0.00837664	0.00354747	-0.00630656	-0.0363441	-0.015358	-0.00647014	-0.0123493	0.000987455	0.00868309	0.00903808	0.0101303	-0.00334187	0.0210855	-0.0251474	0.0092064	0.0520653	0.0318936	0.0077059	0.0443869
'S061'	18	'SCR'	-0.22749	-0.253498	-0.0846752	-0.176785	0.000965946	-0.161042	-0.0282048	0.0592168	0.0424052	-0.00205544	0.0121265	0.0352354	-0.0191019	0.22348	0.0298205	0.139056	0.113516	0.206757	0.201233	0.129999
'S062'	19	'SCR'	0.278214	0.10414	0.0273946	0.0145335	0.026831	0.00867101	-0.038782	-0.0365196	-0.036939	-0.0424213	-0.0333973	-0.0440988	-0.0756678	-0.0323797	0.00337301	-0.0816332	-0.094374	-0.108176	-0.114997	-0.0752006
'S063'	20	'SCR'	-0.157963	-0.40242	-0.265554	-0.147854	-0.0434324	0.0981783	0.048624	-0.0389186	0.0550848	0.10029	0.157225	0.12275	0.0778817	0.113281	0.144556	0.176928	0.1272	0.113861	0.238578	0.119922
'S065'	21	'SCR'	-0.227318	-0.0812176	-0.174642	-0.0752103	-0.180871	-0.257426	0.0588484	0.121805	-0.429444	-0.28327	0.131458	0.255527	0.152917	0.273699	0.242761	0.257337	-0.0657558	0.130523	0.242377	0.339757
'S066'	22	'SCR'	-0.334586	-0.0809648	-0.217696	-0.271578	-0.000332795	0.0137615	-0.185787	-0.0864772	-0.0077835	0.0320044	-0.239299	-0.009312	0.200725	0.139028	0.279085	0.231266	0.290495	0.285586	0.245568	0.106689
'S075'	23	'SCR'	-0.473474	-0.28948	-0.192914	-0.467791	-0.341926	-0.200946	0.0494532	0.227526	0.0751184	0.171304	0.282452	0.379116	-0.0804188	0.124093	0.0612043	0.227907	0.0968113	0.396032	0.212214	0.346562
'S079'	24	'SCR'	-0.0803705	-0.0127946	-0.0338654	-0.00942108	-0.0157672	-0.0117826	0.00090134	-0.0131178	0.0139532	0.0163809	0.026373	0.0233683	0.00830132	0.0127677	0.0219444	0.0294922	0.0329428	0.0232986	0.00781855	0.029799
'S081'	25	'SCR'	0.087946	0.0280478	0.0556635	0.0186461	0.0297233	0.0492133	0.0151101	-0.0278948	-0.0188172	-0.044581	-0.0430211	-0.0195409	-0.0344694	-0.0391092	-0.0375525	-0.0445252	-0.0272897	-0.0381648	-0.0129518	-0.0340747
'S082'	26	'SCR'	-0.337765	-0.00858075	-0.0124539	-0.074401	-0.111267	-0.297986	-0.303279	-0.176633	-0.134209	0.0778238	0.129393	0.19678	0.16637	0.259303	0.0772426	0.119825	0.190949	0.250834	0.207811	0.298167

## Sheet: FIGURE 6A
SUBJECT	GROUP	HC BOLD Resp. (au) [28 -36 0mm]	HC GABA/cr PRE
2	'Control'	-0.509742	0.0987679
3	'Control'	-0.276666	0.0881109
4	'Control'	-0.0685725	0.073573
5	'Control'	-0.352175	0.0863112
6	'Control'	-0.131374	0.0796286
7	'Control'	-0.105034	0.0875634
8	'Control'	-0.165424	0.0951164
9	'Control'	0.191251	0.0749031
11	'Control'	-0.157049	0.0670203
13	'Control'	-0.524611	0.105538
14	'Control'	-0.17642	0.0845664
15	'Control'	0.0707216	0.076458
17	'Control'	0.13425	0.0845606
18	'Control'	0.010908	0.066654
19	'Control'	-0.102503	0.0996223
20	'Control'	-0.0225695	0.0850547
21	'Control'	-0.103085	0.0819048
22	'Control'	-0.0609275	0.0876932
23	'Control'	-0.268036	0.117442
24	'Control'	0.0346167	0.100595
25	'Control'	-0.079908	0.0716467
26	'Control'	-0.156018	0.081859
27	'Control'	0.107889	0.0723123
2	'SCR'	0.0141163	0.0828866
3	'SCR'	-0.198098	0.0865372
4	'SCR'	0.0964928	0.0846213
5	'SCR'	-0.236245	0.094091
6	'SCR'	0.149828	0.101934
7	'SCR'	-0.361155	0.0879043
8	'SCR'	-0.201514	0.0743671
9	'SCR'	-0.195768	0.0813244
10	'SCR'	0.0749351	0.111454
12	'SCR'	-0.159305	0.0907237
13	'SCR'	-0.195399	0.107119
14	'SCR'	-0.340717	0.0839747
15	'SCR'	-0.496971	0.0932844
16	'SCR'	0.0951823	0.106174
17	'SCR'	-0.113963	0.0824119
18	'SCR'	-0.455675	0.0887882
19	'SCR'	-0.502018	0.0733425
21	'SCR'	-0.192598	0.0746397
22	'SCR'	-0.273255	0.100816
24	'SCR'	-0.0330191	0.100887
25	'SCR'	-0.0621692	0.0916988
26	'SCR'	-0.176537	0.0743713

## Sheet: FIGURE 6B
SUBJECTS	GROUP	HC BOLD resp. (au) [-18 -24 -10mm]	STR GABA/cr PRE
2	'Control'	-0.704567	0.107029
3	'Control'	-0.208518	0.0875024
4	'Control'	-0.552368	0.105162
5	'Control'	-0.212718	0.117456
6	'Control'	0.0871959	0.103354
7	'Control'	-0.286905	0.133069
8	'Control'	-0.392412	0.125351
9	'Control'	-0.195894	0.0810572
10	'Control'	-1.06894	0.109936
11	'Control'	-0.113131	0.0908685
12	'Control'	-0.537871	0.0872672
13	'Control'	0.000410684	0.093743
14	'Control'	-0.282178	0.0904459
15	'Control'	0.330746	0.103101
16	'Control'	-0.406555	0.0953597
17	'Control'	-0.242348	0.0882019
18	'Control'	-0.356365	0.136834
19	'Control'	0.238096	0.0864105
20	'Control'	0.0472179	0.107032
21	'Control'	0.0643707	0.0943558
22	'Control'	-0.594031	0.110201
23	'Control'	-0.259793	0.117487
24	'Control'	-0.189462	0.0854869
25	'Control'	-0.386085	0.097559
26	'Control'	-0.217017	0.0947235
27	'Control'	-0.0536856	0.126783
1	'SCR'	0.149527	0.0897619
2	'SCR'	-0.340403	0.120919
3	'SCR'	-0.463128	0.0969449
4	'SCR'	-0.112902	0.0967357
5	'SCR'	0.1292	0.111894
6	'SCR'	0.186562	0.119931
7	'SCR'	0.183713	0.10037
8	'SCR'	-0.693602	0.102768
9	'SCR'	-0.115017	0.0921036
10	'SCR'	0.358392	0.111215
11	'SCR'	-0.703431	0.087784
12	'SCR'	0.0337079	0.111103
13	'SCR'	-0.257478	0.100238
14	'SCR'	-0.165109	0.0930935
15	'SCR'	-1.04152	0.0937746
16	'SCR'	-0.897232	0.085189
17	'SCR'	-0.0354341	0.114737
18	'SCR'	-0.533333	0.100852
19	'SCR'	-1.01804	0.0926908
20	'SCR'	0.255152	0.098145
21	'SCR'	-0.792449	0.0901184
22	'SCR'	-0.0820219	0.109365
23	'SCR'	-0.317266	0.0941772
24	'SCR'	-0.264546	0.103012
25	'SCR'	-0.287885	0.106176
26	'SCR'	-0.501063	0.0971355

## Sheet: FIGURE 7A
SUBJECTS	GROUP	HC BOLD resp. (au) [-20 -14 -20mm]	STR ∆GABA
2	'Control'	-0.989514	-0.0247565
3	'Control'	0.0244146	0.0143867
4	'Control'	-0.817722	-0.0130741
5	'Control'	-0.374154	-0.00726357
6	'Control'	-0.34372	-0.00551591
7	'Control'	-0.548277	-0.0269706
8	'Control'	-0.358076	-0.0281246
9	'Control'	-0.204869	0.0475936
10	'Control'	-0.760732	-0.00540288
11	'Control'	-0.242037	0.011987
12	'Control'	-0.153656	0.0388754
13	'Control'	-0.0701398	0.0190051
14	'Control'	-0.718009	0.00450874
15	'Control'	-0.573833	-0.00813716
16	'Control'	-0.923055	-0.00279482
17	'Control'	-0.165123	0.00315325
18	'Control'	-0.327764	-0.0534613
19	'Control'	-0.25921	0.0218243
20	'Control'	-0.449317	-0.00630417
21	'Control'	-0.972842	0.0155654
22	'Control'	-0.554473	-0.0112663
23	'Control'	-0.45895	-0.0370891
24	'Control'	-0.620809	0.0135237
25	'Control'	-0.617909	0.0171448
26	'Control'	-0.425449	0.0064641
27	'Control'	0.139965	-0.0296933
1	'SCR'	-0.581597	0.0286313
2	'SCR'	-0.184111	-0.0232035
3	'SCR'	-0.895853	0.00556025
4	'SCR'	-0.159852	0.001142
5	'SCR'	0.150092	-0.0221841
6	'SCR'	-0.244487	-0.0125491
7	'SCR'	-0.21152	-0.00737699
8	'SCR'	-0.689213	-0.00756374
9	'SCR'	-0.508902	0.00728192
10	'SCR'	-0.0358973	-0.0240244
11	'SCR'	-0.465851	-0.00878336
12	'SCR'	-0.576743	0.00366412
13	'SCR'	-0.149466	0.00803377
14	'SCR'	-0.791986	0.0120091
15	'SCR'	-1.10759	0.0134947
16	'SCR'	-0.415778	0.00727464
17	'SCR'	-0.236416	-0.0117176
18	'SCR'	-0.297368	0.00635816
19	'SCR'	-0.728161	0.00458438
20	'SCR'	-0.0300314	-0.0036169
21	'SCR'	-0.773855	0.0204926
22	'SCR'	-0.657466	-0.00052346
23	'SCR'	-0.47919	0.0111932
24	'SCR'	-1.13072	0.00347742
25	'SCR'	-0.16743	-0.012183
26	'SCR'	-0.518187	0.00617264

## Sheet: FIGURE 7B
SUBJECTS	GROUP	Modulation Putamen [20 14 6]	STR ∆GABA
2	'Control'	-0.197063	-0.0247565
3	'Control'	0.702319	0.0143867
4	'Control'	1.63154	-0.0130741
5	'Control'	2.39246	-0.00726357
6	'Control'	1.17142	-0.00551591
7	'Control'	2.0662	-0.0269706
8	'Control'	-0.266372	-0.0281246
9	'Control'	1.04669	0.0475936
10	'Control'	0.501957	-0.00540288
11	'Control'	1.3649	0.011987
12	'Control'	0.402791	0.0388754
13	'Control'	-0.788429	0.0190051
14	'Control'	1.74395	0.00450874
15	'Control'	2.20984	-0.00813716
16	'Control'	1.62499	-0.00279482
17	'Control'	0.0484677	0.00315325
18	'Control'	1.00926	-0.0534613
19	'Control'	0.455733	0.0218243
20	'Control'	1.63413	-0.00630417
21	'Control'	0.817803	0.0155654
22	'Control'	1.76584	-0.0112663
23	'Control'	0.505144	-0.0370891
24	'Control'	1.34108	0.0135237
25	'Control'	0.879189	0.0171448
26	'Control'	0.227204	0.0064641
27	'Control'	2.26461	-0.0296933
1	'SCR'	2.96112	0.0286313
2	'SCR'	-0.204031	-0.0232035
3	'SCR'	4.17057	0.00556025
4	'SCR'	1.86852	0.001142
5	'SCR'	-3.06906	-0.0221841
6	'SCR'	0.563644	-0.0125491
7	'SCR'	3.01822	-0.00737699
8	'SCR'	0.37327	-0.00756374
9	'SCR'	2.62881	0.00728192
10	'SCR'	0.826144	-0.0240244
11	'SCR'	0.913582	-0.00878336
12	'SCR'	0.708802	0.00366412
13	'SCR'	1.72546	0.00803377
14	'SCR'	-0.195109	0.0120091
15	'SCR'	1.02188	0.0134947
16	'SCR'	1.12594	0.00727464
17	'SCR'	0.854426	-0.0117176
18	'SCR'	1.96153	0.00635816
19	'SCR'	-0.501522	0.00458438
20	'SCR'	0.384545	-0.0036169
21	'SCR'	2.76552	0.0204926
22	'SCR'	2.53372	-0.00052346
23	'SCR'	2.27934	0.0111932
24	'SCR'	-0.396189	0.00347742
25	'SCR'	-0.397383	-0.012183
26	'SCR'	1.10312	0.00617264
